# Supplementary material for: Tumor Response, Disease Control, and Progression-Free Survival as Surrogate Endpoints in Trials Evaluating Immune Checkpoint Inhibitors in Advanced Non-Small Cell Lung Cancer: Study- and Patient-Level Analyses
Source: Cancers (Basel). 2022 Dec 28;15(1):185. doi: 10.3390/cancers15010185 (PMC9818635; doi:10.3390/cancers15010185)
Supplement: Supplementary file 1 [file cancers-15-00185-s001.zip]

Archive with 1 entries (1 files):
- cancers-2018440-supplementary.pdf
